# Supplementary material for: Synthesis of Carvacrol Derivatives as Potential New Anticancer Agent against Lung Cancer
Source: Molecules. 2022 Jul 19;27(14):4597. doi: 10.3390/molecules27144597 (PMC9323284; doi:10.3390/molecules27144597)
Supplement: Supplementary file 1 [file molecules-27-04597-s001.zip]

Archive with 1 entries (1 files):
- molecules-1813309-supplementary.pdf
